# Supplementary material for: Multiple Micronutrient Supplementation Using Spirulina platensis during the First 1000 Days is Positively Associated with Development in Children under Five Years: A Follow up of A Randomized Trial in Zambia
Source: Nutrients. 2019 Mar 29;11(4):730. doi: 10.3390/nu11040730 (PMC6520735; doi:10.3390/nu11040730)
Supplement: Supplementary file 1 [file nutrients-11-00730-s001.zip]

Archive with 7 entries (6 files):
- nutrients-456617-suppl/
- nutrients-456617-suppl/Supplementary material S1 Measurement of the dietary diversity score.docx
- nutrients-456617-suppl/Supplementary Protocol S1.pdf
- nutrients-456617-suppl/Supplementary Questionnaire S1.doc
- nutrients-456617-suppl/Table S1.docx
- nutrients-456617-suppl/Table S2.docx
- nutrients-456617-suppl/Table S3.docx
